# Supplementary material for: Altered Nasal Microbiota in Sinonasal Tumors: A Comparative Analysis of Malignant and Benign Sinonasal Tumors
Source: Int Forum Allergy Rhinol. 2026 Feb 20;16(8):778–87. doi: 10.1002/alr.70123 (PMC13432638; doi:10.1002/alr.70123)
Supplement: Supplementary file 1 — Supporting Table S1: alr70123‐sup‐0001‐TableS1.xlsx. [file ALR-16-778-s002.xlsx]

## Sheet: Supplementary Data Table 1
Bioproject_Accession	SRA_Accession	*sample_name	sample_title	*organism	*collection_date	*env_broad_scale	*env_local_scale	*env_medium	*geo_loc_name	*host	*lat_lon
PRJNA1308578	SAMN50704657	Unique100_TS21601_S100	Control	Human metagenome	8/20/2023	host-associated environment (ENVO:00010665)	nasopharynx (ENVO:02000047)	nasal_TS21601	Chicago, IL, United States	Homo sapiens	41.8781, 87.6298
PRJNA1308578	SAMN50704659	Unique102_TS21602_S102	Control	Human metagenome	8/20/2023	host-associated environment (ENVO:00010665)	nasopharynx (ENVO:02000047)	nasal_TS21602	Chicago, IL, United States	Homo sapiens	41.8781, 87.6298
PRJNA1308578	SAMN50704660	Unique103_TS21603_S103	Control	Human metagenome	8/20/2023	host-associated environment (ENVO:00010665)	nasopharynx (ENVO:02000047)	nasal_TS21603	Chicago, IL, United States	Homo sapiens	41.8781, 87.6298
PRJNA1308578	SAMN50704662	Unique105_TS21604_S105	Control	Human metagenome	8/20/2023	host-associated environment (ENVO:00010665)	nasopharynx (ENVO:02000047)	nasal_TS21604	Chicago, IL, United States	Homo sapiens	41.8781, 87.6298
PRJNA1308578	SAMN50704665	Unique108_TS22601_S108	Control	Human metagenome	8/20/2023	host-associated environment (ENVO:00010665)	nasopharynx (ENVO:02000047)	nasal_TS22601	Chicago, IL, United States	Homo sapiens	41.8781, 87.6298
PRJNA1308578	SAMN50704668	Unique111_TS22602_S111	Control	Human metagenome	8/20/2023	host-associated environment (ENVO:00010665)	nasopharynx (ENVO:02000047)	nasal_TS22602	Chicago, IL, United States	Homo sapiens	41.8781, 87.6298
PRJNA1308578	SAMN50704672	Unique115_TS22603_S115	Control	Human metagenome	8/20/2023	host-associated environment (ENVO:00010665)	nasopharynx (ENVO:02000047)	nasal_TS22603	Chicago, IL, United States	Homo sapiens	41.8781, 87.6298
PRJNA1308578	SAMN50704674	Unique117_TS22604_S117	Control	Human metagenome	8/20/2023	host-associated environment (ENVO:00010665)	nasopharynx (ENVO:02000047)	nasal_TS22604	Chicago, IL, United States	Homo sapiens	41.8781, 87.6298
PRJNA1308578	SAMN50704677	Unique120_TS22605_S120	Control	Human metagenome	8/20/2023	host-associated environment (ENVO:00010665)	nasopharynx (ENVO:02000047)	nasal_TS22605	Chicago, IL, United States	Homo sapiens	41.8781, 87.6298
PRJNA1308578	SAMN50704679	Unique122_TS23601_S122	Control	Human metagenome	8/20/2023	host-associated environment (ENVO:00010665)	nasopharynx (ENVO:02000047)	nasal_TS23601	Chicago, IL, United States	Homo sapiens	41.8781, 87.6298
PRJNA1308578	SAMN50704681	Unique124_TS23602_S124	Control	Human metagenome	8/20/2023	host-associated environment (ENVO:00010665)	nasopharynx (ENVO:02000047)	nasal_TS23602	Chicago, IL, United States	Homo sapiens	41.8781, 87.6298
PRJNA1308578	SAMN50704682	Unique125_TS23603_S125	Control	Human metagenome	8/20/2023	host-associated environment (ENVO:00010665)	nasopharynx (ENVO:02000047)	nasal_TS23603	Chicago, IL, United States	Homo sapiens	41.8781, 87.6298
PRJNA1308578	SAMN50704683	Unique126_TS23604_S126	Control	Human metagenome	8/20/2023	host-associated environment (ENVO:00010665)	nasopharynx (ENVO:02000047)	nasal_TS23604	Chicago, IL, United States	Homo sapiens	41.8781, 87.6298
PRJNA1308578	SAMN50704685	Unique128_TS23605_S128	Control	Human metagenome	8/20/2023	host-associated environment (ENVO:00010665)	nasopharynx (ENVO:02000047)	nasal_TS23605	Chicago, IL, United States	Homo sapiens	41.8781, 87.6298
PRJNA1308578	SAMN50704687	Unique130_TS23606_S130	Control	Human metagenome	8/20/2023	host-associated environment (ENVO:00010665)	nasopharynx (ENVO:02000047)	nasal_TS23606	Chicago, IL, United States	Homo sapiens	41.8781, 87.6298
PRJNA1308578	SAMN50704688	Unique131_TS23607_S131	Control	Human metagenome	8/20/2023	host-associated environment (ENVO:00010665)	nasopharynx (ENVO:02000047)	nasal_TS23607	Chicago, IL, United States	Homo sapiens	41.8781, 87.6298
PRJNA1308578	SAMN50704690	Unique133_TS23608_S133	Control	Human metagenome	8/20/2023	host-associated environment (ENVO:00010665)	nasopharynx (ENVO:02000047)	nasal_TS23608	Chicago, IL, United States	Homo sapiens	41.8781, 87.6298
PRJNA1308578	SAMN50704723	Unique166_TS22615_S166	Control	Human metagenome	8/20/2023	host-associated environment (ENVO:00010665)	nasopharynx (ENVO:02000047)	nasal_TS22615	Chicago, IL, United States	Homo sapiens	41.8781, 87.6298
PRJNA1308578	SAMN50704724	Unique167_TS22616_S167	Control	Human metagenome	8/20/2023	host-associated environment (ENVO:00010665)	nasopharynx (ENVO:02000047)	nasal_TS22616	Chicago, IL, United States	Homo sapiens	41.8781, 87.6298
PRJNA1308578	SAMN50704725	Unique168_TS22617_S168	Control	Human metagenome	8/20/2023	host-associated environment (ENVO:00010665)	nasopharynx (ENVO:02000047)	nasal_TS22617	Chicago, IL, United States	Homo sapiens	41.8781, 87.6298
PRJNA1308578	SAMN50704726	Unique169_TS22618_S169	Control	Human metagenome	8/20/2023	host-associated environment (ENVO:00010665)	nasopharynx (ENVO:02000047)	nasal_TS22618	Chicago, IL, United States	Homo sapiens	41.8781, 87.6298
PRJNA1308578	SAMN50704727	Unique170_TS22619_S170	Control	Human metagenome	8/20/2023	host-associated environment (ENVO:00010665)	nasopharynx (ENVO:02000047)	nasal_TS22619	Chicago, IL, United States	Homo sapiens	41.8781, 87.6298
PRJNA1308578	SAMN50704729	Unique172_TS22620_S172	Control	Human metagenome	8/20/2023	host-associated environment (ENVO:00010665)	nasopharynx (ENVO:02000047)	nasal_TS22620	Chicago, IL, United States	Homo sapiens	41.8781, 87.6298
PRJNA1308578	SAMN50704731	Unique174_TS22606_S174	Control	Human metagenome	8/20/2023	host-associated environment (ENVO:00010665)	nasopharynx (ENVO:02000047)	nasal_TS22606	Chicago, IL, United States	Homo sapiens	41.8781, 87.6298
PRJNA1308578	SAMN50704733	Unique176_TS22607_S176	Control	Human metagenome	8/20/2023	host-associated environment (ENVO:00010665)	nasopharynx (ENVO:02000047)	nasal_TS22607	Chicago, IL, United States	Homo sapiens	41.8781, 87.6298
PRJNA1308578	SAMN50704736	Unique179_TS22608_S179	Control	Human metagenome	8/20/2023	host-associated environment (ENVO:00010665)	nasopharynx (ENVO:02000047)	nasal_TS22608	Chicago, IL, United States	Homo sapiens	41.8781, 87.6298
PRJNA1308578	SAMN50704738	Unique181_TS22609_S181	Control	Human metagenome	8/20/2023	host-associated environment (ENVO:00010665)	nasopharynx (ENVO:02000047)	nasal_TS22609	Chicago, IL, United States	Homo sapiens	41.8781, 87.6298
PRJNA1308578	SAMN50704739	Unique182_TS22610_S182	Control	Human metagenome	8/20/2023	host-associated environment (ENVO:00010665)	nasopharynx (ENVO:02000047)	nasal_TS22610	Chicago, IL, United States	Homo sapiens	41.8781, 87.6298
PRJNA1308578	SAMN50704740	Unique183_TS22611_S183	Control	Human metagenome	8/20/2023	host-associated environment (ENVO:00010665)	nasopharynx (ENVO:02000047)	nasal_TS22611	Chicago, IL, United States	Homo sapiens	41.8781, 87.6298
PRJNA1308578	SAMN50704743	Unique186_TS22612_S186	Control	Human metagenome	8/20/2023	host-associated environment (ENVO:00010665)	nasopharynx (ENVO:02000047)	nasal_TS22612	Chicago, IL, United States	Homo sapiens	41.8781, 87.6298
PRJNA1308578	SAMN50704745	Unique188_TS22613_S188	Control	Human metagenome	8/20/2023	host-associated environment (ENVO:00010665)	nasopharynx (ENVO:02000047)	nasal_TS22613	Chicago, IL, United States	Homo sapiens	41.8781, 87.6298
PRJNA1308578	SAMN50704746	Unique189_TS22614_S189	Control	Human metagenome	8/20/2023	host-associated environment (ENVO:00010665)	nasopharynx (ENVO:02000047)	nasal_TS22614	Chicago, IL, United States	Homo sapiens	41.8781, 87.6298
PRJNA1308578	SAMN50704748	Unique191_SN22601_S191	Malignant Tumor	Human metagenome	8/20/2023	host-associated environment (ENVO:00010665)	nasopharynx (ENVO:02000047)	nasal_SN22601	Chicago, IL, United States	Homo sapiens	41.8781, 87.6298
PRJNA1308578	SAMN50704749	Unique192_SN22602_S192	Malignant Tumor	Human metagenome	8/20/2023	host-associated environment (ENVO:00010665)	nasopharynx (ENVO:02000047)	nasal_SN22602	Chicago, IL, United States	Homo sapiens	41.8781, 87.6298
PRJNA1308578	SAMN50704750	Unique193_SN22603_S193	Malignant Tumor	Human metagenome	8/20/2023	host-associated environment (ENVO:00010665)	nasopharynx (ENVO:02000047)	nasal_SN22603	Chicago, IL, United States	Homo sapiens	41.8781, 87.6298
PRJNA1308578	SAMN50704751	Unique194_SN22604_S194	Malignant Tumor	Human metagenome	8/20/2023	host-associated environment (ENVO:00010665)	nasopharynx (ENVO:02000047)	nasal_SN22604	Chicago, IL, United States	Homo sapiens	41.8781, 87.6298
PRJNA1308578	SAMN50704752	Unique195_SN22605_S195	Malignant Tumor	Human metagenome	8/20/2023	host-associated environment (ENVO:00010665)	nasopharynx (ENVO:02000047)	nasal_SN22605	Chicago, IL, United States	Homo sapiens	41.8781, 87.6298
PRJNA1308578	SAMN50704753	Unique196_SN22606_S196	Malignant Tumor	Human metagenome	8/20/2023	host-associated environment (ENVO:00010665)	nasopharynx (ENVO:02000047)	nasal_SN22606	Chicago, IL, United States	Homo sapiens	41.8781, 87.6298
PRJNA1308578	SAMN50704754	Unique197_SN22607_S197	Malignant Tumor	Human metagenome	8/20/2023	host-associated environment (ENVO:00010665)	nasopharynx (ENVO:02000047)	nasal_SN22607	Chicago, IL, United States	Homo sapiens	41.8781, 87.6298
PRJNA1308578	SAMN50704755	Unique198_SN22608_S198	Malignant Tumor	Human metagenome	8/20/2023	host-associated environment (ENVO:00010665)	nasopharynx (ENVO:02000047)	nasal_SN22608	Chicago, IL, United States	Homo sapiens	41.8781, 87.6298
PRJNA1308578	SAMN50704756	Unique199_SN22609_S199	Malignant Tumor	Human metagenome	8/20/2023	host-associated environment (ENVO:00010665)	nasopharynx (ENVO:02000047)	nasal_SN22609	Chicago, IL, United States	Homo sapiens	41.8781, 87.6298
PRJNA1308578	SAMN50704757	Unique200_SN22610_S200	Malignant Tumor	Human metagenome	8/20/2023	host-associated environment (ENVO:00010665)	nasopharynx (ENVO:02000047)	nasal_SN22610	Chicago, IL, United States	Homo sapiens	41.8781, 87.6298
PRJNA1308578	SAMN50704758	Unique201_SN22611_S201	Malignant Tumor	Human metagenome	8/20/2023	host-associated environment (ENVO:00010665)	nasopharynx (ENVO:02000047)	nasal_SN22611	Chicago, IL, United States	Homo sapiens	41.8781, 87.6298
PRJNA1308578	SAMN50704759	Unique202_SN22612_S202	Malignant Tumor	Human metagenome	8/20/2023	host-associated environment (ENVO:00010665)	nasopharynx (ENVO:02000047)	nasal_SN22612	Chicago, IL, United States	Homo sapiens	41.8781, 87.6298
PRJNA1308578	SAMN50704760	Unique203_SN22613_S203	Malignant Tumor	Human metagenome	8/20/2023	host-associated environment (ENVO:00010665)	nasopharynx (ENVO:02000047)	nasal_SN22613	Chicago, IL, United States	Homo sapiens	41.8781, 87.6298
PRJNA1308578	SAMN50704761	Unique204_SN22614_S204	Malignant Tumor	Human metagenome	8/20/2023	host-associated environment (ENVO:00010665)	nasopharynx (ENVO:02000047)	nasal_SN22614	Chicago, IL, United States	Homo sapiens	41.8781, 87.6298
PRJNA1308578	SAMN50704762	Unique205_SN22615_S205	Malignant Tumor	Human metagenome	8/20/2023	host-associated environment (ENVO:00010665)	nasopharynx (ENVO:02000047)	nasal_SN22615	Chicago, IL, United States	Homo sapiens	41.8781, 87.6298
PRJNA1308578	SAMN50704763	Unique206_SN22616_S206	Malignant Tumor	Human metagenome	8/20/2023	host-associated environment (ENVO:00010665)	nasopharynx (ENVO:02000047)	nasal_SN22616	Chicago, IL, United States	Homo sapiens	41.8781, 87.6298
PRJNA1308578	SAMN50704764	Unique207_SN22617_S207	Malignant Tumor	Human metagenome	8/20/2023	host-associated environment (ENVO:00010665)	nasopharynx (ENVO:02000047)	nasal_SN22617	Chicago, IL, United States	Homo sapiens	41.8781, 87.6298
PRJNA1308578	SAMN50704765	Unique208_SN22618_S208	Malignant Tumor	Human metagenome	8/20/2023	host-associated environment (ENVO:00010665)	nasopharynx (ENVO:02000047)	nasal_SN22618	Chicago, IL, United States	Homo sapiens	41.8781, 87.6298
PRJNA1308578	SAMN50704766	Unique209_SN22619_S209	Malignant Tumor	Human metagenome	8/20/2023	host-associated environment (ENVO:00010665)	nasopharynx (ENVO:02000047)	nasal_SN22619	Chicago, IL, United States	Homo sapiens	41.8781, 87.6298
PRJNA1308578	SAMN50704767	Unique210_SN22620_S210	Malignant Tumor	Human metagenome	8/20/2023	host-associated environment (ENVO:00010665)	nasopharynx (ENVO:02000047)	nasal_SN22620	Chicago, IL, United States	Homo sapiens	41.8781, 87.6298
PRJNA1308578	SAMN50704768	Unique211_SN22622_S211	Malignant Tumor	Human metagenome	8/20/2023	host-associated environment (ENVO:00010665)	nasopharynx (ENVO:02000047)	nasal_SN22622	Chicago, IL, United States	Homo sapiens	41.8781, 87.6298
PRJNA1308578	SAMN50704769	Unique212_BT22601_S212	Benign Tumor	Human metagenome	8/20/2023	host-associated environment (ENVO:00010665)	nasopharynx (ENVO:02000047)	nasal_BT22601	Chicago, IL, United States	Homo sapiens	41.8781, 87.6298
PRJNA1308578	SAMN50704770	Unique213_BT22602_S213	Benign Tumor	Human metagenome	8/20/2023	host-associated environment (ENVO:00010665)	nasopharynx (ENVO:02000047)	nasal_BT22602	Chicago, IL, United States	Homo sapiens	41.8781, 87.6298
PRJNA1308578	SAMN50704771	Unique214_BT22603_S214	Benign Tumor	Human metagenome	8/20/2023	host-associated environment (ENVO:00010665)	nasopharynx (ENVO:02000047)	nasal_BT22603	Chicago, IL, United States	Homo sapiens	41.8781, 87.6298
PRJNA1308578	SAMN50704772	Unique215_BT22604_S215	Benign Tumor	Human metagenome	8/20/2023	host-associated environment (ENVO:00010665)	nasopharynx (ENVO:02000047)	nasal_BT22604	Chicago, IL, United States	Homo sapiens	41.8781, 87.6298
PRJNA1308578	SAMN50704773	Unique216_BT22605_S216	Benign Tumor	Human metagenome	8/20/2023	host-associated environment (ENVO:00010665)	nasopharynx (ENVO:02000047)	nasal_BT22605	Chicago, IL, United States	Homo sapiens	41.8781, 87.6298
PRJNA1308578	SAMN50704774	Unique217_BT22606_S217	Benign Tumor	Human metagenome	8/20/2023	host-associated environment (ENVO:00010665)	nasopharynx (ENVO:02000047)	nasal_BT22606	Chicago, IL, United States	Homo sapiens	41.8781, 87.6298
PRJNA1308578	SAMN50704775	Unique218_BT22607_S218	Benign Tumor	Human metagenome	8/20/2023	host-associated environment (ENVO:00010665)	nasopharynx (ENVO:02000047)	nasal_BT22607	Chicago, IL, United States	Homo sapiens	41.8781, 87.6298
PRJNA1308578	SAMN50704776	Unique219_BT22608_S219	Benign Tumor	Human metagenome	8/20/2023	host-associated environment (ENVO:00010665)	nasopharynx (ENVO:02000047)	nasal_BT22608	Chicago, IL, United States	Homo sapiens	41.8781, 87.6298
PRJNA1308578	SAMN50704777	Unique220_BT22609_S220	Benign Tumor	Human metagenome	8/20/2023	host-associated environment (ENVO:00010665)	nasopharynx (ENVO:02000047)	nasal_BT22609	Chicago, IL, United States	Homo sapiens	41.8781, 87.6298
PRJNA1308578	SAMN50704778	Unique221_BT22610_S221	Benign Tumor	Human metagenome	8/20/2023	host-associated environment (ENVO:00010665)	nasopharynx (ENVO:02000047)	nasal_BT22610	Chicago, IL, United States	Homo sapiens	41.8781, 87.6298
PRJNA1308578	SAMN50704779	Unique222_BT22611_S222	Benign Tumor	Human metagenome	8/20/2023	host-associated environment (ENVO:00010665)	nasopharynx (ENVO:02000047)	nasal_BT22611	Chicago, IL, United States	Homo sapiens	41.8781, 87.6298
PRJNA1308578	SAMN50704780	Unique223_BT22612_S223	Benign Tumor	Human metagenome	8/20/2023	host-associated environment (ENVO:00010665)	nasopharynx (ENVO:02000047)	nasal_BT22612	Chicago, IL, United States	Homo sapiens	41.8781, 87.6298
PRJNA1308578	SAMN50704781	Unique224_BT22613_S224	Benign Tumor	Human metagenome	8/20/2023	host-associated environment (ENVO:00010665)	nasopharynx (ENVO:02000047)	nasal_BT22613	Chicago, IL, United States	Homo sapiens	41.8781, 87.6298
PRJNA1308578	SAMN50704782	Unique225_BT23601_S225	Benign Tumor	Human metagenome	8/20/2023	host-associated environment (ENVO:00010665)	nasopharynx (ENVO:02000047)	nasal_BT23601	Chicago, IL, United States	Homo sapiens	41.8781, 87.6298
PRJNA1308578	SAMN50704783	Unique226_BT23001_S226	Benign Tumor	Human metagenome	8/20/2023	host-associated environment (ENVO:00010665)	nasopharynx (ENVO:02000047)	nasal_BT23001	Chicago, IL, United States	Homo sapiens	41.8781, 87.6298
PRJNA1308578	SAMN50704784	Unique227_SN23001_S227	Malignant Tumor	Human metagenome	8/20/2023	host-associated environment (ENVO:00010665)	nasopharynx (ENVO:02000047)	nasal_SN23001	Chicago, IL, United States	Homo sapiens	41.8781, 87.6298
PRJNA1308578	SAMN50704785	Unique228_SN23002_S228	Malignant Tumor	Human metagenome	8/20/2023	host-associated environment (ENVO:00010665)	nasopharynx (ENVO:02000047)	nasal_SN23002	Chicago, IL, United States	Homo sapiens	41.8781, 87.6298
